# Supplementary material for: Bacterial Outer Membrane Vesicles as a Platform for the Development of a Broadly Protective Human Papillomavirus Vaccine Based on the Minor Capsid Protein L2
Source: Vaccines (Basel). 2023 Oct 11;11(10):1582. doi: 10.3390/vaccines11101582 (PMC10611245; doi:10.3390/vaccines11101582)
Supplement: Supplementary file 1 [file vaccines-11-01582-s001.zip]

Archive with 1 entries (1 files):
- vaccines-2628281-supplementary.pdf
